# Supplementary material for: Nutrition Education on the Wards: A Self-Study Module for Improving Medical Student Knowledge of Nutrition Assessment and Interventions
Source: MedEdPORTAL. 2020 Oct 16;16:10968. doi: 10.15766/mep_2374-8265.10968 (PMC7566223; doi:10.15766/mep_2374-8265.10968)
Supplement: Supplementary file 1 — Instructions.docxPremodule Nutrition Evaluation Survey.docxNutrition Education Module.pptxPostmodule Nutrition Evaluation Survey.docxAnswer Key.docx [file mep_2374-8265.10968-s001.zip]

Archive with 6 entries (6 files):
- A. Instructions.docx
- B. Premodule Nutrition Evaluation Survey.docx
- C. Nutrition Education Module.pptx
- D. Postmodule Nutrition Evaluation Survey.docx
- E. Answer Key.docx
- _Educational_Summary_Report_10968.pdf
